# Supplementary material for: Climate Change Impacts on the Potential Distribution Pattern of Osphya (Coleoptera: Melandryidae), an Old but Small Beetle Group Distributed in the Northern Hemisphere
Source: Insects. 2023 May 18;14(5):476. doi: 10.3390/insects14050476 (PMC10231123; doi:10.3390/insects14050476)
Supplement: Supplementary file 1 [file insects-14-00476-s001.zip]

Archive with 1 entries (1 files):
- insects-2383711-supplementary.pdf
